# Supplementary material for: Analysis of Eukaryotic lincRNA Sequences Indicates Signatures of Hindered Translation Linked to Selection Pressure
Source: Mol Biol Evol. 2021 Dec 13;39(2):msab356. doi: 10.1093/molbev/msab356 (PMC8826458; doi:10.1093/molbev/msab356)
Supplement: msab356_Supplementary_Data [file msab356_supplementary_data.zip]

Archive with 2 entries (2 files):
- SupplementaryFiguresS1-S6.pdf
- SupplementaryTablesS1-S3.xlsx
