# Supplementary material for: Analysis of Eukaryotic lincRNA Sequences Indicates Signatures of Hindered Translation Linked to Selection Pressure
Source: Mol Biol Evol. 2021 Dec 13;39(2):msab356. doi: 10.1093/molbev/msab356 (PMC8826458; doi:10.1093/molbev/msab356)
Supplement: msab356_Supplementary_Data [file msab356_supplementary_data.zip › SupplementaryTablesS1-S3.xlsx]

## Sheet: TableS1
Table S1: Number of mRNA coding regions and lincRNA longest ORFs in different species (the longest coding region or longest ORF is analysed in case of multiple isoforms per gene)
	Human	Mouse	Fly	Worm	Fission yeast
	(hg19)	(mm10)	(dm6)	(ce11)	(sp)
mRNA coding region	19744	12963	13890	20120	5121
lincRNA with ORFs	4867	3929	1262	3242	1455
no PhyloCSF-Novel overlap	4695	3791	1078	3011	-
no SimpleRepeat or LowComplexity overlap	4370	3308	720	2542	-
no smallORF overlap (from Martinez et al.)	4301	-	-	-	-

## Sheet: TableS2
Table S2: Codon counts in different species and RNA types
Codon	hg19-mRNA	hg19-lincRNA	hg19-longest Control	hg19-3UTR	hg19-5UTR	mm10-mRNA	mm10-lincRNA	mm10-longest Control	mm10-3UTR	mm10-5UTR	dm6-mRNA	dm6-lincRNA	dm6-longest Control	dm6-3UTR	dm6-5UTR	ce11-mRNA	ce11-lincRNA	ce11-longest Control	ce11-3UTR	ce11-5UTR	sp-mRNA	sp-lincRNA	sp-longest Control	sp-3UTR	sp-5UTR
AAA	285955	6866	11860	31113	5646	152961	5194	9600	15285	4210	132292	1613	2380	16685	8309	312554	7783	15976	7817	3123	95948	3289	10092	5089	2143
AAC	208283	3724	5934	14398	3507	131755	3424	5415	7718	2668	186710	875	1253	10332	4750	150255	2265	4589	2774	1515	42124	1533	4452	1917	1023
AAG	356829	5991	8681	22161	5869	216619	5305	8357	11906	4651	286402	779	1266	10554	4705	210954	2088	4825	2022	1888	57316	1593	5657	1984	906
AAT	193770	4241	7570	20034	3095	107058	3740	6265	9837	2516	162096	1038	1784	13196	5291	252502	4461	9497	6757	2343	81897	2466	7754	4431	1576
ACA	171683	5193	9021	20963	4489	108873	4981	9303	12716	3646	87082	849	1363	9228	4128	168700	2322	4787	2885	1575	34742	1460	3639	1867	974
ACC	205715	3954	6655	16724	4980	121152	3279	5439	8163	3431	156708	512	915	6616	2709	85405	1086	2241	1771	887	25137	937	2677	1056	577
ACG	66847	1099	1594	4422	2386	36237	756	1133	1904	1519	106640	467	857	5338	2777	73807	946	2156	1196	1048	15937	798	2052	967	429
ACT	151817	4113	7035	18404	4143	94448	3878	6394	10351	3310	76194	601	1081	6548	2650	159463	1808	3935	2901	1352	55192	1244	4503	1925	954
AGA	137886	6301	9714	23033	6416	88004	5827	9591	12898	5042	42161	643	980	5834	2893	126578	2324	4857	1928	1613	27275	1308	3308	1642	679
AGC	223664	4920	8096	20445	7470	130534	3733	6352	10117	5290	150699	671	1271	8486	4429	68741	1112	2520	1173	1024	22152	993	2835	1254	544
AGG	134436	5526	9993	23858	8410	84945	4368	8538	11371	5497	50601	543	910	4178	2077	31297	1057	2131	720	715	12364	766	1945	922	402
AGT	142852	3702	7362	18257	4294	88916	3150	6199	9676	3300	90308	514	1047	6925	3295	100399	1819	3797	2022	1087	36111	1242	3520	1786	797
ATA	85692	2775	5893	15572	2204	53091	2559	6116	8459	1924	75500	629	1130	11043	3539	82009	2441	5029	3737	1145	33302	1893	4897	3651	1360
ATC	220493	3382	6194	13603	3065	143740	2865	5318	7320	2423	164948	636	1132	7925	3469	156920	1725	4041	3671	1625	29675	1418	3559	1936	824
ATG	239012	8890	16590	36415	12693	152240	7561	13844	19841	10503	174361	1515	2847	17388	7731	219000	4502	9583	8926	3575	49190	2872	7397	5858	2393
ATT	178742	4314	8332	22396	3744	104804	3469	6662	10574	2670	127119	941	1808	12234	4572	273899	4674	9695	9092	2398	83427	2468	7916	5027	1851
CAA	144371	4761	8014	17792	3948	84961	4231	6451	9278	3059	120947	1020	1676	10679	5154	222051	3039	6366	4392	2131	65005	1672	5796	2169	1083
CAC	169793	4703	8844	21234	5157	102739	4279	8039	11274	3727	116361	685	1112	7432	3380	73662	1394	2856	2443	1157	14860	667	1798	869	584
CAG	389288	7052	11748	30121	8858	225811	6150	9870	14635	6194	264079	699	1404	10212	4649	115671	1283	3079	1440	1216	25968	677	2379	844	458
CAT	125917	4246	7791	19359	3402	76192	4232	7093	10243	2739	80025	768	1244	7730	2954	114877	2059	4182	4082	1476	39016	1397	4032	2404	943
CCA	196899	6171	10889	26752	6930	118871	4847	8267	12641	4645	105668	818	1453	7584	3782	213490	1478	3561	3075	1549	30918	1127	3064	1212	712
CCC	228209	4976	8961	28666	10264	120409	3443	7130	12159	6216	132341	546	1047	5689	2586	36852	925	1656	2788	600	19011	461	1469	564	289
CCG	82850	1499	2013	6599	6138	41789	847	1132	2275	4089	117006	509	835	5199	2750	80709	994	1897	1329	1013	11117	395	1114	455	239
CCT	203120	6090	11059	30260	8308	125279	5123	8838	14909	5542	55146	437	896	4226	1811	73983	1158	2245	2435	837	51170	834	3482	1250	599
CGA	68906	896	1453	3623	2348	42754	793	895	1611	1618	65422	633	975	5164	2994	98685	1312	2752	1537	1247	19426	699	1951	940	411
CGC	116547	1180	1806	5520	6086	60864	663	1031	1921	4350	127633	467	936	5223	3387	40462	763	1537	937	617	13959	414	1307	452	268
CGG	128800	1346	2007	6102	6525	65050	892	1077	2193	4468	62325	479	827	3492	2302	38673	928	1728	880	720	7149	345	884	401	204
CGT	50494	955	1417	4635	2427	30568	804	1044	2083	1567	64131	346	808	3946	2286	89484	1008	2108	1644	886	35756	633	2764	927	460
CTA	80788	2779	5331	12351	2654	56093	2309	5042	7136	2298	64870	333	680	5346	1863	67783	1420	2934	2087	802	21368	966	2626	1732	783
CTC	213355	5581	10567	25420	7901	133038	4402	8836	13029	5564	103003	509	1093	5020	2350	120507	1559	3303	3685	1427	17209	939	2358	1270	592
CTG	437608	7348	12384	33360	10032	255773	6012	9883	16791	6964	281280	695	1415	8563	3876	102001	1381	2985	2172	1161	15581	722	2256	1117	551
CTT	151007	5082	9155	25150	5660	94352	4647	8101	13946	4358	70656	530	1283	6173	2433	174138	2345	4829	5023	1558	59867	1729	5616	3190	1282
GAA	345234	5947	8464	21946	5494	186463	5387	7572	11184	4187	167391	938	1402	9447	4711	339413	3311	7426	3432	2313	106185	1752	7596	2288	973
GAC	280707	3422	5074	13953	4360	167761	3408	4643	7418	3370	176516	601	922	5950	2670	140590	1135	2441	1252	1007	36963	697	2770	919	358
GAG	452574	5929	10168	24094	8701	256565	4515	8645	12074	6475	310826	586	1189	8732	3919	200512	1422	3496	1327	1441	49260	852	3651	914	423
GAT	250587	3533	5748	14149	3143	142226	3337	4957	7429	2466	207751	612	1104	8414	3216	298419	1803	4317	2944	1833	90217	1269	6147	1919	632
GCA	181823	4568	7913	18697	5740	107589	3408	6464	9333	4253	96602	886	1526	7478	4386	167249	1479	3144	1420	1170	38496	1138	3522	1332	640
GCC	313504	4731	8335	23148	9630	168080	3100	5416	9724	6301	239215	670	1320	7709	3755	102656	950	2007	1102	808	26615	520	2057	540	286
GCG	86287	1190	1654	4875	6792	44104	668	1011	1800	4686	102245	511	1002	4794	3143	68895	693	1571	619	669	12994	435	1255	463	240
GCT	207315	4985	9137	21821	7118	132855	4073	7030	10999	5362	107733	581	1202	5876	2766	185042	1123	2711	1761	1213	69975	999	4728	1412	545
GGA	187314	5355	8597	21247	7685	111979	4878	7655	10155	5421	132308	716	1172	6006	2791	260091	1438	3537	1293	1434	37979	1016	3132	1061	411
GGC	250177	4227	7844	20111	9317	136344	2710	5124	8596	6013	186020	662	1293	6529	3037	55599	1023	1840	608	545	19449	526	1708	578	233
GGG	183657	4321	9059	24968	10505	98701	3251	6930	10376	6461	35186	510	963	2885	1345	37166	866	1788	532	452	10713	475	1177	537	190
GGT	119902	3004	6545	15314	4583	76167	2481	5436	7968	3216	96391	377	844	4095	1823	89654	1117	2534	1310	611	48929	785	3570	1070	406
GTA	80859	2074	4609	11926	2272	51580	2216	4308	6954	1802	49326	375	769	5582	1898	82520	1322	3112	2053	705	30042	1303	3667	1676	761
GTC	156559	2995	4947	13415	4235	100514	2382	4591	7592	3150	100303	437	978	4319	2218	110805	1093	2470	1748	1030	24703	779	2380	952	389
GTG	306244	4491	8529	22564	6383	183092	3929	7834	12580	4709	204523	576	1256	7199	4096	121334	1434	3272	1899	1156	20129	733	2151	966	433
GTT	124287	3049	6169	17121	3758	73648	2866	5507	9706	2833	84916	520	1263	6823	3202	200263	2396	4895	4193	1476	68754	1459	5693	2857	1034
TAA	0	0	0	0	0	0	0	0	0	0	0	0	0	0	0	0	0	0	0	0	0	0	0	0	0
TAC	162448	2179	4341	11405	2146	101428	2253	4299	6632	1745	136862	371	725	7184	2391	115766	1329	3028	2405	917	28042	1048	3066	1970	943
TAG	0	0	0	0	0	0	0	0	0	0	0	0	0	0	0	0	0	0	0	0	0	0	0	0	0
TAT	134748	2857	5791	17433	2239	80736	3078	6076	9349	1956	85769	518	1212	11132	2941	149450	2488	5331	5842	1324	53354	1654	5063	4155	1450
TCA	144413	5197	9659	22048	4756	84670	4655	7637	10998	3524	61702	634	1134	6343	2924	171309	2693	5602	5056	1885	44161	1789	4367	2476	995
TCC	198991	5111	8926	23856	7526	121063	3915	7915	12002	5155	144881	633	1158	6896	2862	87938	1561	3123	3637	1162	29057	1150	2916	1377	603
TCG	51197	963	1454	4059	2637	28632	707	916	1683	1850	120771	528	1078	6080	3393	100288	1318	2829	2014	1381	19863	871	2104	1143	530
TCT	175462	5691	10472	27238	6262	115476	4859	10614	16036	5013	54768	415	1099	5602	2252	139376	2539	4889	6092	1703	73024	1654	5488	2799	1081
TGA	0	0	0	0	0	0	0	0	0	0	0	0	0	0	0	0	0	0	0	0	0	0	0	0	0
TGC	137762	4583	8143	21370	6231	84708	3825	6461	10626	4326	99247	771	1482	6188	3673	76660	1485	2790	1981	920	13301	958	2037	1412	621
TGG	136672	5691	10886	26479	7657	82028	4401	8535	12728	4929	74486	753	1336	5000	2673	91548	1430	3114	1293	1031	26602	808	2507	1153	484
TGT	120145	4529	8919	26900	5119	81117	4402	9315	15717	3797	43425	584	1354	7536	3480	94840	2330	4617	4773	1115	21647	1322	2931	2435	903
TTA	89406	3155	6436	18535	2927	49461	2604	5996	9647	2344	36710	603	1318	9658	2985	82196	2880	5564	5390	1121	63504	2078	6306	4686	1583
TTC	216843	4950	8620	23598	5613	141549	3907	7775	12553	4232	160276	612	1398	7942	3682	199108	3672	7210	7788	2191	30831	2000	4571	3379	1285
TTG	146279	4477	8030	22303	5070	94215	3346	7024	12137	3672	124921	809	1813	8868	4033	167086	3120	6459	5041	1847	57341	1834	5935	3340	1226
TTT	192449	5995	13646	41047	6684	117473	5369	10284	20334	4847	105458	1039	2490	14707	5655	195380	8537	16555	17842	3014	78844	3643	9192	9131	2742

## Sheet: TableS3
Table S3: Sources and acccession codes of experimental data used in the study
Organism	Cell type	Experimental assay	Source	Accessions	Reference
Human	GM12878	smallRNA-Seq	www.encodeproject.org	ENCSR000CRE	The ENCODE Project Consortium, The ENCODE (ENCyclopedia Of DNA Elements) Project. Science 306, 636–640 (2004)
Human	GM12878	total polyA-RNA-Seq	www.encodeproject.org	ENCSR000COQ	The ENCODE Project Consortium, The ENCODE (ENCyclopedia Of DNA Elements) Project. Science 306, 636–640 (2004)
Human	GM12878	cytosolic polyA-RNA-Seq	www.encodeproject.org	ENCSR000COR	The ENCODE Project Consortium, The ENCODE (ENCyclopedia Of DNA Elements) Project. Science 306, 636–640 (2004)
Human	GM12878	Ribo-Seq	www.ncbi.nlm.nih.gov/geo/	GSM1609378, GSM1609379	C. Cenik, et al., Integrative analysis of RNA, translation, and protein levels reveals distinct regulatory variation across humans. Genome Res. 25, 1610–1621 (2015).
Human	HeLa-S3	smallRNA-Seq	www.encodeproject.org	ENCSR000CRQ	The ENCODE Project Consortium, The ENCODE (ENCyclopedia Of DNA Elements) Project. Science 306, 636–640 (2004)
Human	HeLa-S3	total polyA-RNA-Seq	www.encodeproject.org	ENCSR000CPR	The ENCODE Project Consortium, The ENCODE (ENCyclopedia Of DNA Elements) Project. Science 306, 636–640 (2004)
Human	HeLa-S3	cytosolic polyA-RNA-Seq	www.encodeproject.org	ENCSR000CPP	The ENCODE Project Consortium, The ENCODE (ENCyclopedia Of DNA Elements) Project. Science 306, 636–640 (2004)
Human	HeLa-S3	Ribo-Seq	www.ncbi.nlm.nih.gov/geo/	GSM3566406, GSM3566407, GSM3566408, GSM3566409	T. F. Martinez, et al., Accurate annotation of human protein-coding small open reading frames. Nature Chemical Biology 16, 458–468 (2020).
Human	HepG2	smallRNA-Seq	www.encodeproject.org	ENCSR000CRX	The ENCODE Project Consortium, The ENCODE (ENCyclopedia Of DNA Elements) Project. Science 306, 636–640 (2004)
Human	HepG2	total polyA-RNA-Seq	www.encodeproject.org	ENCSR000CPE	The ENCODE Project Consortium, The ENCODE (ENCyclopedia Of DNA Elements) Project. Science 306, 636–640 (2004)
Human	HepG2	cytosolic polyA-RNA-Seq	www.encodeproject.org	ENCSR000CPF	The ENCODE Project Consortium, The ENCODE (ENCyclopedia Of DNA Elements) Project. Science 306, 636–640 (2004)
Human	HepG2	Ribo-Seq	www.ncbi.nlm.nih.gov/geo/	GSM2676361, GSM2676363	O. Solomon, et al., RNA editing by ADAR1 leads to context-dependent transcriptome-wide changes in RNA secondary structure. Nat. Commun. 8, 1440 (2017).
Human	HepG2	Ribo-Seq	www.ncbi.nlm.nih.gov/geo/	GSM3450419, GSM3450420	H. Huang, et al., Histone H3 trimethylation at lysine 36 guides m6A RNA modification co-transcriptionally. Nature 567, 414–419 (2019).
Human	K562	smallRNA-Seq	www.encodeproject.org	ENCSR000CRF	The ENCODE Project Consortium, The ENCODE (ENCyclopedia Of DNA Elements) Project. Science 306, 636–640 (2004)
Human	K562	total polyA-RNA-Seq	www.encodeproject.org	ENCSR000CPH	The ENCODE Project Consortium, The ENCODE (ENCyclopedia Of DNA Elements) Project. Science 306, 636–640 (2004)
Human	K562	cytosolic polyA-RNA-Seq	www.encodeproject.org	ENCSR000COK	The ENCODE Project Consortium, The ENCODE (ENCyclopedia Of DNA Elements) Project. Science 306, 636–640 (2004)
Human	K562	Ribo-Seq	www.ncbi.nlm.nih.gov/geo/	GSM3566410, GSM3566411, GSM3566412	T. F. Martinez, et al., Accurate annotation of human protein-coding small open reading frames. Nature Chemical Biology 16, 458–468 (2020).
Human	HEK293	smallRNA-Seq	www.ncbi.nlm.nih.gov/geo/	GSM1067868	S. Kishore, et al., Insights into snoRNA biogenesis and processing from PAR-CLIP of snoRNA core proteins and small RNA sequencing. Genome Biol. 14, R45 (2013).
Human	HEK293	total polyA-RNA-Seq	www.ncbi.nlm.nih.gov/geo/	GSM2258993, GSM2258994, GSM2258996	T. Aktaş, et al., DHX9 suppresses RNA processing defects originating from the Alu invasion of the human genome. Nature 544, 115–119 (2017).
Human	HEK293	cytosolic polyA-RNA-Seq	www.ncbi.nlm.nih.gov/geo/	GSM1276541	A. O. Subtelny, S. W. Eichhorn, G. R. Chen, H. Sive, D. P. Bartel, Poly(A)-tail profiling reveals an embryonic switch in translational control. Nature 508, 66–71 (2014).
Human	HEK293	Ribo-Seq	www.ncbi.nlm.nih.gov/geo/	GSM3566397, GSM3566398, GSM3566399	T. F. Martinez, et al., Accurate annotation of human protein-coding small open reading frames. Nature Chemical Biology 16, 458–468 (2020).
Human	HEK293	Ribo-Seq	www.ncbi.nlm.nih.gov/geo/	GSM1887643	A. O. Subtelny, S. W. Eichhorn, G. R. Chen, H. Sive, D. P. Bartel, Poly(A)-tail profiling reveals an embryonic switch in translational control. Nature 508, 66–71 (2014).
Fly	S2	cytosolic polyA-RNA-Seq	www.ncbi.nlm.nih.gov/geo/	GSM1477474	J. L. Aspden, et al., Extensive translation of small Open Reading Frames revealed by Poly-Ribo-Seq. Elife 3, e03528 (2014).
Fly	ML-DmD17-c3	cytosolic polyA-RNA-Seq	www.encodeproject.org	ENCSR622ROA	L. P. B. Bouvrette, et al., CeFra-seq reveals broad asymmetric mRNA and noncoding RNA distribution profiles in Drosophila and human cells. RNA 24, 98–113 (2018).
Fly	Early embryo	cytosolic polyA-RNA-Seq	www.ebi.ac.uk/arrayexpress/	E-MTAB-4571	H. Li, et al., Ultra-deep sequencing of ribosome-associated poly-adenylated RNA in earlyDrosophilaembryos reveals hundreds of conserved translated sORFs. DNA Research 23, 571–580 (2016).
Fission yeast	Rich growth medium (YES)	cytosolic polyA-RNA-Seq	www.ncbi.nlm.nih.gov/geo/	GSM2805397, GSM2805401, GSM2805405	L. Herzel, K. Straube, K. M. Neugebauer, Long-read sequencing of nascent RNA reveals coupling among RNA processing events. Genome Res. 28, 1008–1019 (2018).
Fission yeast		cytosolic rRNA-depleted RNA-Seq	www.ncbi.nlm.nih.gov/geo/	GSM1276537	A. O. Subtelny, S. W. Eichhorn, G. R. Chen, H. Sive, D. P. Bartel, Poly(A)-tail profiling reveals an embryonic switch in translational control. Nature 508, 66–71 (2014).
